# Supplementary material for: Outstanding Electrochemical Performance of Ni-Rich Concentration-Gradient Cathode Material LiNi0.9Co0.083Mn0.017O2 for Lithium-Ion Batteries
Source: Molecules. 2023 Apr 10;28(8):3347. doi: 10.3390/molecules28083347 (PMC10142341; doi:10.3390/molecules28083347)
Supplement: Supplementary file 1 [file molecules-28-03347-s001.zip]

Archive with 1 entries (1 files):
- molecules-2329443-supplementary.pdf
